# Supplementary material for: Genomic epidemiological analysis of mcr-1-harboring Escherichia coli collected from livestock settings in Vietnam
Source: Front Vet Sci. 2022 Oct 26;9:1034610. doi: 10.3389/fvets.2022.1034610 (PMC9643773; doi:10.3389/fvets.2022.1034610)
Supplement: Supplementary file 3 [file Table_3.XLSX]

## Sheet: VG
		Table S3. Virulence genes
	#FILE	Clermont type	Sequence type	Sample type	aslA	astA	chuS	chuT	chuU	chuV	chuW	chuY	csgB	csgD	csgF	csgG	entA	entB	entC	entD	entE	entF	entS	fdeC	fepA	fepB	fepC	fepD	fepG	fes	fimA	fimB	fimC	fimD	fimE	fimF	fimG	fimH	fimI	fyuA	gspC	gspD	gspE	gspF	gspG	gspH	gspI	gspJ	gspK
1	NAF1_S1_vfdb.tab	B1	155	Human feces	-	+	-	-	-	-	-	-	+	+	+	+	+	+	+	+	+	+	+	+	+	+	+	+	+	+	-	-	-	-	-	-	-	-	-	-	+	+	+	+	+	+	+	+	+
2	NAF2_S2_vfdb.tab	A	189	Human feces	+	+	-	-	-	-	-	-	+	+	+	+	+	+	+	+	+	+	+	+	+	+	+	+	+	+	+	+	+	+	+	+	+	+	+	-	+	+	+	+	+	+	+	+	+
3	NAF4_S4_vfdb.tab	B1	683	Human feces	-	+	-	-	-	-	-	-	+	+	+	+	+	+	+	+	+	+	+	+	+	+	+	+	+	+	+	+	+	+	+	+	+	+	+	-	+	+	+	+	+	+	+	+	+
4	NAF5_S5_vfdb.tab	A	746	Human feces	+	+	-	-	-	-	-	-	+	+	+	+	+	+	+	+	+	+	+	+	+	+	+	+	+	+	+	+	+	+	+	+	+	+	+	-	+	+	+	-	-	+	+	-	-
5	NAF6_S1_vfdb.tab	A	744	Human feces	+	-	-	-	-	-	-	-	+	+	+	+	+	+	+	+	+	+	+	+	+	+	+	+	+	+	+	+	+	+	+	+	+	+	+	-	-	-	-	-	-	-	-	-	-
6	NAF7_S2_vfdb.tab	F	1485	Human feces	+	-	+	+	+	+	+	+	+	+	+	+	+	+	+	+	+	+	+	+	+	+	+	+	+	+	+	+	+	+	+	+	+	+	+	-	+	+	+	+	+	+	+	+	+
7	NAF8_S6_vfdb.tab	A	10	Human feces	+	-	-	-	-	-	-	-	+	+	+	+	+	+	+	+	+	+	+	+	+	+	+	+	+	+	-	-	-	-	-	+	+	+	-	-	-	-	-	-	-	-	-	-	-
8	NAF9_S3_vfdb.tab	A	206	Human feces	+	-	-	-	-	-	-	-	+	+	+	+	+	+	+	+	+	+	+	+	+	+	+	+	+	+	+	+	+	+	+	+	+	+	+	-	-	-	-	-	-	-	-	-	-
9	NAF10_S4_vfdb.tab	A	10	Human feces	+	-	-	-	-	-	-	-	-	+	+	+	+	+	+	+	+	+	+	-	+	+	+	+	+	+	+	+	+	+	+	+	+	+	+	-	-	-	-	-	-	-	-	-	-
10	NAF12_S6_vfdb.tab	A	4015	Human feces	+	-	-	-	-	-	-	-	+	+	+	+	+	+	+	+	+	+	+	+	+	+	+	+	+	+	-	-	-	-	-	+	+	+	-	-	-	-	-	-	-	-	-	-	-
11	NAF13_S7_vfdb.tab	B1	155	Human feces	-	-	-	-	-	-	-	-	+	+	+	+	+	+	+	+	+	+	+	+	+	+	+	+	+	+	+	+	+	+	+	+	+	+	+	-	+	+	+	+	+	+	+	+	+
12	NAF14_S8_vfdb.tab	A	2936	Human feces	+	-	-	-	-	-	-	-	+	+	+	+	+	+	+	+	+	+	+	-	+	+	+	+	+	+	+	+	+	+	+	+	+	+	+	-	+	+	+	+	+	+	+	+	+
13	NAF15_S9_vfdb.tab	A	2705	Human feces	+	-	-	-	-	-	-	-	+	+	+	+	+	+	+	+	+	+	+	-	+	+	+	+	+	+	+	+	+	+	+	+	+	+	+	-	-	-	-	+	+	+	+	+	+
14	NAF16_S10_vfdb.tab	A	48	Chicken feces	+	-	-	-	-	-	-	-	+	+	+	+	+	+	+	+	+	+	+	+	+	+	+	+	+	+	+	-	+	+	-	+	+	+	+	-	-	-	-	-	-	-	-	-	-
15	NAF17_S1_vfdb.tab	A	206	Chicken feces	+	+	-	-	-	-	-	-	+	+	+	+	+	+	+	+	+	+	+	+	+	+	+	+	+	+	+	+	+	+	+	+	+	+	+	-	-	-	-	-	-	-	-	-	-
16	NAF18_S2_vfdb.tab	B1	155	Chicken feces	-	-	-	-	-	-	-	-	+	+	+	+	+	+	+	+	+	+	+	+	+	+	+	+	+	+	-	-	-	-	-	+	+	+	-	-	+	+	+	+	+	+	+	+	+
17	NAF19_S13_vfdb.tab	A	6726	Chicken feces	+	+	-	-	-	-	-	-	+	+	+	+	+	+	+	+	+	+	+	+	+	+	+	+	+	+	+	+	+	+	+	+	+	+	+	+	+	+	+	+	+	+	+	+	+
18	NAF20_S4_vfdb.tab	A	69	Chicken feces	+	+	+	-	+	+	+	+	+	+	+	+	+	+	+	+	+	+	+	-	+	+	+	+	+	+	+	+	+	+	+	+	+	+	+	-	+	+	+	+	+	+	+	+	+
19	NAF21_S5_vfdb.tab	A	48	Chicken feces	+	+	-	-	-	-	-	-	+	+	+	+	+	+	+	+	+	+	+	+	+	+	+	+	+	+	+	-	+	+	-	+	+	+	+	-	+	+	+	+	+	+	+	+	+
20	NAF22_S6_vfdb.tab	F	648	Chicken feces	+	+	+	+	+	+	+	+	+	+	+	+	+	+	+	+	+	+	+	+	+	+	+	+	+	+	+	+	+	+	+	+	+	+	+	-	+	+	+	+	+	+	+	+	+
21	NAF23_S7_vfdb.tab	A	656	Chicken feces	+	-	-	-	-	-	-	-	+	+	+	+	+	+	+	+	+	+	+	+	+	+	+	+	+	+	-	-	-	-	-	-	-	-	-	-	+	+	+	+	+	+	+	+	+
22	NAF24_S8_vfdb.tab	A	1602	Chicken feces	+	-	-	-	-	-	-	-	+	+	+	+	+	+	+	+	+	+	+	+	+	+	+	+	+	+	+	+	+	+	+	+	+	+	+	-	+	+	+	+	+	+	+	+	+
23	NAF25_S9_vfdb.tab	A	34	Pig feces	+	-	-	-	-	-	-	-	+	-	+	+	+	+	+	+	+	+	+	-	+	+	+	+	+	+	+	+	+	+	+	+	+	+	+	-	-	+	+	+	+	+	+	+	+
24	NAF26_S10_vfdb.tab	A	4015	Pig feces	+	-	-	-	-	-	-	-	+	+	+	+	+	+	+	+	+	+	+	+	+	+	+	+	+	+	-	-	-	-	-	+	+	+	-	-	-	-	-	-	-	-	-	-	-
25	NAF27_S14_vfdb.tab	A	2705	Pig feces	+	-	-	-	-	-	-	-	+	+	+	+	+	+	+	+	+	+	+	-	+	+	+	+	+	+	+	+	+	+	+	+	+	+	+	-	+	+	+	+	+	+	+	+	-
26	NAF28_S12_vfdb.tab	A	206	Dog feces	+	-	-	-	-	-	-	-	+	+	+	+	+	+	+	+	+	+	+	+	+	+	+	+	+	+	+	-	+	+	+	+	+	+	+	-	-	-	-	-	-	-	-	-	-
27	NAF30_S12_vfdb.tab	B1	101	Farm fly	-	-	-	-	-	-	-	-	+	+	+	+	+	+	+	+	+	+	+	+	+	+	+	+	+	+	+	+	+	+	+	+	+	+	+	+	-	-	-	-	-	-	-	-	-
28	NAF32_S14_vfdb.tab	A	2705	Farm fly	+	-	-	-	-	-	-	-	+	+	+	+	+	+	+	+	+	+	+	-	+	+	+	+	+	+	+	+	+	+	+	+	+	+	+	-	+	+	+	+	+	+	+	+	+
29	NAF33_S13_vfdb.tab	A	3856	Farm fly	+	-	-	-	-	-	-	-	+	+	+	+	+	+	+	+	+	+	+	-	+	+	+	+	+	+	-	-	-	-	-	-	+	+	-	-	-	-	-	-	-	-	-	-	-
30	NAF34_S14_vfdb.tab	B1	155	Farm fly	-	-	-	-	-	-	-	-	+	+	+	+	+	+	+	+	+	+	+	-	+	+	+	+	+	+	+	-	+	+	-	+	+	+	+	-	-	-	-	-	-	+	+	+	+
31	NAF35_S15_vfdb.tab	A	12947	Farm fly	-	+	-	-	-	-	-	-	+	+	+	+	+	+	+	+	+	+	+	+	+	+	+	+	+	+	-	-	-	-	-	-	+	+	-	-	+	+	+	+	+	+	+	+	+
32	NAF36_S16_vfdb.tab	A	10	Farm fly	+	-	-	-	-	-	-	-	+	+	+	+	+	+	+	+	+	+	+	-	+	+	+	+	+	+	-	-	-	-	-	-	-	-	-	+	-	-	-	-	-	-	-	-	-
33	NAF37_S1_vfdb.tab	B1	205	Waste water	-	-	-	-	-	-	-	-	+	+	+	+	+	+	+	+	+	+	+	+	+	+	+	+	+	+	+	+	+	+	+	+	+	+	+	-	+	+	+	+	+	+	+	+	+
34	NAF38_S2_vfdb.tab	A	206	Waste water	+	-	-	-	-	-	-	-	+	+	+	+	+	+	+	+	+	+	+	-	+	+	+	+	+	+	+	+	+	+	+	+	+	+	+	-	-	-	-	-	-	-	-	-	-
35	NAF40_S4_vfdb.tab	B1	101	Market surface	-	-	-	-	-	-	-	-	+	+	+	+	+	+	+	+	+	+	+	+	+	+	+	+	+	+	+	-	+	+	+	+	+	+	+	-	-	-	-	-	-	-	-	-	-
36	NAF46_S10_vfdb.tab	A	48	Human feces	+	-	-	-	-	-	-	-	+	+	+	+	+	+	+	+	+	+	+	-	+	+	+	+	+	+	-	-	-	-	-	-	-	-	-	-	-	-	-	-	-	-	-	-	-
37	2NAF02_S10_vfdb.tab	A	170	Human feces	+	-	-	-	-	-	-	-	-	-	-	+	+	+	+	+	+	+	+	-	+	+	+	+	+	+	-	-	+	+	-	+	+	+	+	-	+	+	+	+	+	+	+	+	+
38	2NAF04_S12_vfdb.tab	A	8377	Human feces	-	-	-	-	-	-	-	-	+	+	+	+	+	+	+	+	+	+	+	-	+	+	+	+	+	+	-	-	-	-	-	+	+	+	-	-	-	-	-	-	-	-	-	-	-
39	2NAF05_S13_vfdb.tab	A	93	Human feces	+	-	-	-	-	-	-	-	+	+	+	+	+	+	+	+	+	+	+	+	+	+	+	+	+	+	+	+	+	+	+	+	+	+	+	+	+	+	+	+	+	+	+	+	+
40	2NAF07_S15_vfdb.tab	B1	12945	Chicken feces	-	-	-	-	-	-	-	-	+	+	+	+	+	+	+	+	+	+	+	+	+	+	+	+	+	+	-	-	-	-	-	+	+	+	-	-	+	+	+	+	+	+	+	+	+
41	2NAF09_S1_vfdb.tab	A	522	Chicken feces	-	+	-	-	-	-	-	-	+	+	+	+	+	+	+	+	+	+	+	-	+	+	+	+	+	+	-	-	-	-	-	+	+	+	-	-	-	+	+	+	+	+	+	+	+
42	2NAF10_S2_vfdb.tab	A	12946	Chicken feces	+	-	-	-	-	-	-	-	+	+	+	+	+	-	-	-	+	-	+	-	-	-	+	+	-	+	-	-	+	+	-	+	+	+	-	-	+	-	+	+	+	+	+	+	+
43	2NAF11_S3_vfdb.tab	A	4429	Chicken feces	+	-	-	-	-	-	-	-	+	+	+	+	+	+	+	+	+	+	+	-	+	+	+	+	+	+	+	+	+	+	+	+	+	+	+	-	+	+	+	+	+	+	+	+	+
44	2NAF13_S5_vfdb.tab	C	88	Chicken feces	+	-	-	-	-	-	-	-	+	+	+	+	+	+	+	+	+	+	+	-	+	+	+	+	+	+	+	+	+	+	+	+	+	+	+	-	+	+	+	+	+	+	+	+	+
45	2NAF14_S6_vfdb.tab	A	3892	Pig feces	+	-	-	-	-	-	-	-	+	+	+	+	+	+	+	+	+	+	+	-	+	+	+	+	+	+	+	+	+	+	+	+	+	+	+	-	-	-	-	-	-	-	-	-	-
46	2NAF16_S8_vfdb.tab	A	9378	Farm fly	+	+	-	-	-	-	-	-	+	+	+	+	+	+	+	+	+	+	+	+	+	+	+	+	+	+	+	+	+	+	+	+	+	+	+	-	-	-	-	-	-	-	-	-	-
47	2NAF17_S9_vfdb.tab	A	993	Farm fly	+	+	-	-	-	-	-	-	+	+	+	+	+	+	+	+	+	+	+	+	+	+	+	+	+	+	+	+	+	+	+	+	+	+	+	-	-	-	-	-	-	-	-	-	-
48	2NAF18_S10_vfdb.tab	A	218	Farm fly	+	+	-	-	-	-	-	-	+	+	+	+	+	+	+	+	+	+	+	+	+	+	+	+	+	+	+	+	+	+	+	+	+	+	+	-	+	+	+	+	+	+	+	+	+
49	2NAF19_S11_vfdb.tab	A	189	Farm fly	+	+	-	-	-	-	-	-	+	+	+	+	+	+	+	+	+	+	+	+	+	+	+	+	+	+	+	+	+	+	+	+	+	+	+	-	+	+	+	+	+	+	+	+	+
50	2NAF20_S12_vfdb.tab	A	48	Farm fly	-	-	-	-	-	-	-	-	-	-	-	-	-	-	-	-	-	-	-	-	-	-	-	-	-	-	-	-	-	-	-	-	-	-	-	-	-	-	-	-	-	-	-	-	-
					37
[truncated: 15 more columns]
